# Supplementary material for: Management of Patients with Type V Hyperlipoproteinemia: An Uncommon Phenotype of Dyslipidemia with Chylomicronemia and Severe Hypertriglyceridemia
Source: J Pers Med. 2022 Dec 28;13(1):68. doi: 10.3390/jpm13010068 (PMC9866642; doi:10.3390/jpm13010068)
Supplement: Supplementary file 1 [file jpm-13-00068-s001.zip]

Archive with 1 entries (1 files):
- jpm-2082254-supplementary.pdf
